# Supplementary material for: Patients with young-onset dementia in an older people's mental health service
Source: BJPsych Bull. 2021 Apr;45(2):81–6. doi: 10.1192/bjb.2020.89 (PMC8111944; doi:10.1192/bjb.2020.89)
Supplement: Supplementary file 1 [file S2056469420000893sup001.zip]

Archive with 6 entries (6 files):
- S2056469420000893sup001.docx
- S2056469420000893sup002.pdf
- S2056469420000893sup003.pdf
- S2056469420000893sup004.pdf
- S2056469420000893sup005.pdf
- S2056469420000893sup006.pdf
